# Supplementary material for: Ultrasound-Assisted Mineralization of 2,4-Dinitrotoluene in Industrial Wastewater Using Persulfate Coupled with Semiconductors
Source: Molecules. 2023 May 25;28(11):4351. doi: 10.3390/molecules28114351 (PMC10254761; doi:10.3390/molecules28114351)
Supplement: Supplementary file 1 [file molecules-28-04351-s001.zip]

Archive with 1 entries (1 files):
- molecules-2372276-supplementary.pdf
